# Supplementary material for: Effect of Evening Primrose (Oenothera biennis) Oil Cake on the Properties of Polyurethane/Polyisocyanurate Bio-Composites
Source: Int J Mol Sci. 2021 Aug 19;22(16):8950. doi: 10.3390/ijms22168950 (PMC8396507; doi:10.3390/ijms22168950)
Supplement: Supplementary file 1 [file ijms-22-08950-s001.zip]

Archive with 1 entries (1 files):
- ijms-1335647-supplementary.pdf
